# Supplementary material for: Lipolysis of bone marrow adipocytes is required to fuel bone and the marrow niche during energy deficits
Source: eLife. 2022 Jun 22;11:e78496. doi: 10.7554/eLife.78496 (PMC9273217; doi:10.7554/eLife.78496)
Supplement: Figure 1—figure supplement 2—source data 1. [file elife-78496-fig1-figsupp2-data1.zip]

Archive with 9 entries (8 files):
- Source data files_Figure 1_figure supplement 2/
- Source data files_Figure 1_figure supplement 2/Source data set_Figure 1_supplement 2.xlsx
- __MACOSX/Source data files_Figure 1_figure supplement 2/._Source data set_Figure 1_supplement 2.xlsx
- Source data files_Figure 1_figure supplement 2/Figure 1 - figure supplement 2B_2C_Adiponectin.tif
- __MACOSX/Source data files_Figure 1_figure supplement 2/._Figure 1 - figure supplement 2B_2C_Adiponectin.tif
- Source data files_Figure 1_figure supplement 2/Figure 1 - figure supplement 2B_2C_FABP4 tubulin and ERK.tif
- __MACOSX/Source data files_Figure 1_figure supplement 2/._Figure 1 - figure supplement 2B_2C_FABP4 tubulin and ERK.tif
- Source data files_Figure 1_figure supplement 2/Figure 1 - figure supplement 2D_Adiponectin and albumin.tif
- __MACOSX/Source data files_Figure 1_figure supplement 2/._Figure 1 - figure supplement 2D_Adiponectin and albumin.tif
