# Supplementary material for: Lipolysis of bone marrow adipocytes is required to fuel bone and the marrow niche during energy deficits
Source: eLife. 2022 Jun 22;11:e78496. doi: 10.7554/eLife.78496 (PMC9273217; doi:10.7554/eLife.78496)
Supplement: Figure 2—source data 1. [file elife-78496-fig2-data1.zip]

Archive with 11 entries (10 files):
- Source data files_Figure 2 /
- Source data files_Figure 2 /Figure 2C caudal vertebrae ATGL.tif
- __MACOSX/Source data files_Figure 2 /._Figure 2C caudal vertebrae ATGL.tif
- Source data files_Figure 2 /Source data set_Figure 2.xlsx
- __MACOSX/Source data files_Figure 2 /._Source data set_Figure 2.xlsx
- Source data files_Figure 2 /Figure 2C a-tubulin and ERK.tif
- __MACOSX/Source data files_Figure 2 /._Figure 2C a-tubulin and ERK.tif
- Source data files_Figure 2 /.DS_Store
- __MACOSX/Source data files_Figure 2 /._.DS_Store
- Source data files_Figure 2 /Figure 2C subcutaneous WAT ATGL.tif
- __MACOSX/Source data files_Figure 2 /._Figure 2C subcutaneous WAT ATGL.tif
