# Supplementary material for: Lipolysis of bone marrow adipocytes is required to fuel bone and the marrow niche during energy deficits
Source: eLife. 2022 Jun 22;11:e78496. doi: 10.7554/eLife.78496 (PMC9273217; doi:10.7554/eLife.78496)
Supplement: Figure 3—figure supplement 1—source data 1. [file elife-78496-fig3-figsupp1-data1.zip]

Archive with 5 entries (4 files):
- Source data files_Figure 3_figure supplement 1/
- Source data files_Figure 3_figure supplement 1/Source data files_Figure 3_figure supplement 1V.tif
- __MACOSX/Source data files_Figure 3_figure supplement 1/._Source data files_Figure 3_figure supplement 1V.tif
- Source data files_Figure 3_figure supplement 1/Source data set_Figure 3_supplement 1.xlsx
- __MACOSX/Source data files_Figure 3_figure supplement 1/._Source data set_Figure 3_supplement 1.xlsx
